# Supplementary material for: Linking Xylem Hydraulic Conductivity and Vulnerability to the Leaf Economics Spectrum—A Cross-Species Study of 39 Evergreen and Deciduous Broadleaved Subtropical Tree Species
Source: PLoS One. 2014 Nov 25;9(11):e109211. doi: 10.1371/journal.pone.0109211 (PMC4244042; doi:10.1371/journal.pone.0109211)
Supplement: Table S1 — Trait raw data for the 39 study species analyzed. For trait codes and full species names, please see Tables 1 and 2. (TXT) [file pone.0109211.s002.txt]

Species	Species  abbreviation	PSI50	SD_PSI50	KS	SD_KS	B	LEAFHABIT	WOODDENS	WPOT	CONMEAN	CONMAX	VPDMAX	CONMAXFIT	VPDMAXFIT	VPDPOI	LA	LDMC	SLA	LEAFT	STOMDENS	STOMSIZE	STOIND	LNC	LCC	CN	CA	K	MG	DIAMVEIN1	DIAMVEIN2	VEINDENS	LOGLA	MEANAREA	MEANROUND	DHYD	LEAFPIN	LEAFMAR	EXTRAFLO
Acer davidii Franch.	A.d.	-4.01	1.45	0.64	0.13	1.13	d	0.5	0.64	305.85	1223	24.42	0.33	16.35	30.12	4540.08	356.69	17	0.22	783.95	31.87	0.02	1.46	45.36	31.32	43.35	15.27	5.32	0.02	0.01	3.07	8.42	568.42	0.55	34.05	sim	den	0
Ailanthus altissima (Miller) Swingle	A.a.	-1.14	0.12	0.6	0.11	0.14	d	0.25	1.69	1072.75	2811.5	16.04	0.44	14.19	44.97	38268.13	362.49	10.72	0.24	325.06	67.41	0.02	2.2	46.46	21.76	49	15.22	5.73	0.03	0.01	3.37	10.55	1117.6	0.53	70.09	pin	den	1
Alniphyllum fortunei (Hemsl.) Makino	A.f.	-3.72	0.91	2.82	2.39	0.43	d	0.42	1.33	992.22	2710.1	23.47	0.43	21.63	41.43	3421.64	347.57	13.42	0.28	200.33	80.85	0.02	1.76	45.42	26.02	39.79	16.03	3.86	0.03	0.01	3.14	8.14	584.95	0.63	30.6	sim	den	0
Betula luminifera Winkl.	B.l.	-3.3	0.84	3.07	2.25	0.36	d	0.42	1.34	771.06	2010.3	27.6	0.43	18.23	43.66	4332.66	350.32	19.64	0.18	449.83	73.71	0.03	2.41	46.83	19.54	34.74	18.03	6.1	0.03	0.01	5.9	8.37	487.01	0.52	42.03	sim	den	0
Castanopsis eyrei (Champion ex Bentham) Tutcher	C.e.	-2.79	1.03	2.04	1.16	1.58	e	0.54	1.61	879.94	2177.7	22.93	0.5	25.51	44.04	881.83	497.53	9.35	0.77	488.6	57.2	0.03	1.38	47.13	34.79	34.26	12.34	3.03	0.01	0.01	6	6.78	351.55	0.48	41.19	sim	ent	0
Castanopsis fargesii Franch.	C.f.	-3.34	1.97	1.18	0.42	1.19	e	0.51	1.7	702.96	2011.7	26.86	0.39	22.97	44.71	1526.25	458.34	10.94	0.53	695.82	60.83	0.04	1.6	45.45	28.71	42.92	17.63	3.99	0.02	NA	2.42	7.33	553.2	0.8	41.06	sim	ent	0
Castanea henryi (Skan) Rehd. et Wils.	C.h.	-4.51	0.45	10.4	2.77	0.78	d	0.61	1.79	754.84	1764.9	27.77	0.54	23.28	41.16	3128.78	486.08	11.83	0.34	765.66	64.39	0.05	1.87	47.36	25.39	28.9	13.98	2.97	0.02	0.01	3.68	8.05	1034.7	0.4	60.61	sim	den	0
Castanopsis sclerophylla (Lindley & Paxton) Schottky	C.s.	-4.39	1.54	1.12	0.43	2.23	e	0.55	1.65	837.56	2400	26.76	0.41	31.59	61.75	1820.74	500.52	8.23	0.75	555.78	59.19	0.03	1.38	47.16	36.99	27.08	10.96	2.32	0.01	0.01	5.16	7.51	401.79	0.45	35.08	sim	den	0
Celtis biondii Pamp.	C.b.	-1.09	0.26	1.23	0.93	0.48	d	0.68	2.21	575.93	2237.9	27.71	0.33	14.75	34.31	416.41	398.88	16.41	0.3	986.93	57.89	0.06	2.12	42.05	21.31	59.48	21.45	8.86	0.02	0.01	4.28	6.03	419.02	0.44	28.4	sim	den	0
Choerospondias axillaris (Roxb.) Burtt et Hill	C.a.	-3.29	1.33	1.42	1.22	0.85	d	0.61	0.5	669.31	2041.4	26.02	0.43	22.54	39.66	35484.89	429.46	11.57	0.2	562.96	56.49	0.03	1.79	46.66	26.88	59.07	9.03	8.82	0.02	0.01	4.16	10.48	1202.97	0.46	81.43	pin	den	0
Cinnamomum camphora (Linn.) Presl	C.c.	-3	0.48	1.87	1.16	0.97	e	0.54	1.91	952.12	2948.9	24.08	0.41	23.96	41.38	2083.27	439.47	11.03	0.56	625.45	67.08	0.04	1.63	47.67	29.61	49.03	9.67	4.5	0.02	0.01	4.09	7.64	473.18	0.37	52.73	sim	ent	0
Cyclobalanopsis glauca (Thunberg) Oersted  	C.g.	-5.09	3.12	1.62	0.5	3.25	e	0.55	1.44	655.12	2609.9	19.34	0.32	24.87	42.7	2474.86	488.11	8.35	0.77	657.31	58.23	0.04	1.45	46.96	32.71	44.68	10.79	2.71	0.03	0.01	5.29	7.81	632.74	0.51	43.43	sim	den	0
Cyclobalanopsis myrsinifolia (Blume) Oersted	C.m.	-4.37	3.14	0.86	0.3	2.66	e	0.56	1.77	367	850.3	20.38	0.49	15.14	34.76	1633.62	504	10.34	0.57	672.63	61.6	0.04	1.54	46.81	31.05	47.99	15.24	4.13	0.02	0.01	4.85	7.4	495.04	0.51	34.28	sim	den	0
Daphniphyllum oldhamii (Hemsl.) Rosenthal	D.o.	-5.44	2.56	0.64	0.18	2.74	e	0.45	1	698.93	2468.7	15.82	0.36	22.72	39.53	2795.09	342.96	10.67	0.62	418.67	67.77	0.03	1.19	45.4	40.08	52.03	16.54	6.83	0.02	0.01	3.6	7.94	389.18	0.68	25.48	sim	ent	0
Diospyros japonica Siebold & Zuccarini	D.j.	-2.95	1.58	1.34	0.86	1.04	d	0.56	1.33	791.09	2402.4	11.08	0.41	19.29	36.47	6245.87	368.05	15.36	0.24	366.05	58.44	0.02	1.78	47.55	26.96	42.23	36.02	6.69	0.03	0.01	3.54	8.74	518	0.75	58.05	sim	ent	1
Elaeocarpus chinensis (Gardn. et Chanp.) Hook. f. ex Benth. 	E.c.	-6.04	1.46	1.19	0.48	70.27	e	0.44	1.47	635.19	2058.7	27.26	0.38	21.91	38.6	1229.49	406.04	10.37	0.31	458.95	59.06	0.03	1.67	46.52	28.11	36.32	11.39	2.41	0.01	0.01	5.28	7.11	354.06	0.54	23.95	sim	den	0
Elaeocarpus glabripetalus Merr.	E.g.	-5.84	1.7	1.2	0.45	2.13	e	0.46	1.81	934.38	2754	24.86	0.43	26.84	46.6	2453.87	403.9	11.51	0.29	639.91	46	0.03	1.61	45.17	28.71	37.44	17.72	2.87	0.02	0.01	4.06	7.81	352.95	0.46	24.09	sim	den	0
Elaeocarpus japonicus Sieb. et Zucc.	E.j.	-4.63	2.48	1.07	0.29	3.77	e	0.43	1.66	990.35	2501.2	11.26	0.46	27.02	50.03	3194.74	401.1	9.74	0.32	468.7	60.61	0.03	1.49	46.11	31.35	42.8	9.34	3.98	0.01	0.01	5.19	8.07	317.16	0.38	22.01	sim	den	0
Idesia polycarpa Maxim.	I.p.	-4.47	0.3	2.01	0.38	1.09	d	0.57	1.58	883.29	2730.4	25.43	0.34	24.36	63	9905.56	328.44	12.77	0.34	387.66	61.25	0.02	1.86	45.77	24.99	40.65	31.91	5.04	0.01	0.01	4.16	9.2	517.81	0.54	33.78	sim	den	1
Koelreuteria bipinnata Franch. 	K.b.	-1.67	0.86	2.3	1.73	0.6	d	0.52	1.9	540.27	1503	24.54	0.52	31.25	55.57	30727.09	498.49	13.66	0.19	849.58	47.02	0.04	1.4	47.15	34.83	51.37	12.81	5.82	0.01	0.01	4.8	10.33	1131.01	0.55	76.42	pin	den	0
Liquidambar formosana Hance 	L.f.	-4.22	1.35	2.29	0.63	1.08	d	0.51	0.4	508.51	2314.6	17.69	0.27	17.12	33.66	5051.43	421.23	12.51	0.3	1052.81	45.52	0.05	1.53	45.89	30.4	47.26	14.83	5.83	0.02	0.01	3.4	8.53	491.65	0.75	30.75	sim	den	0
Lithocarpus glaber (Thunb.) Nakai	L.g.	-6.6	1.55	4.23	2.63	6.9	e	0.49	1.34	568.16	1839.1	22.54	0.35	20.56	42.37	1956.09	485.17	10.05	0.89	290.96	65.15	0.02	1.36	48.11	36.19	38.98	7.47	2.8	0.02	0.01	3.24	7.58	595.99	0.49	45.97	sim	ent	0
Machilus grijsii Hance 	M.g.	-6	NA	0.04	NA	2.63	e	0.46	1.81	738.05	1933.4	20.9	0.46	19.61	38.57	858.91	353.21	18.94	0.64	587.61	48.64	0.03	1.51	48.24	32.25	43.44	9.24	4.25	0.01	0.01	3.39	6.76	368.03	0.56	26.99	sim	ent	0
Machilus leptophylla Hand.-Mazz. 	M.l.	-4.26	3.29	0.26	0.01	2.42	e	0.52	1.97	463.55	1296.3	35.91	0.44	33.97	61.04	1998.18	374.92	14.31	0.58	360.04	39.57	0.01	1.57	48.18	30.94	39.23	17.36	5.16	0.04	0.01	2.13	7.6	434.67	0.67	28.39	sim	ent	0
Machilus thunbergii Sieb. et Zucc.	M.t.	-6.06	1.28	0.07	0.04	10.16	e	0.52	2.11	454.06	1153.1	29.16	0.45	24.37	45.3	1164.73	432.16	10.94	0.99	258.8	63.91	0.02	1.47	47.7	32.74	43.85	12.19	5.12	0.01	0.01	5.67	7.06	915.09	0.58	43.92	sim	ent	0
Manglietia fordiana (Oliver) HuY.W.Law	M.f.	-4.41	0.28	0.39	0.18	1.37	e	0.38	1.12	902.58	2645.9	23.84	0.43	22.95	40.01	3943.52	290.02	11.54	0.6	228.09	80.07	0.02	1.66	46.83	28.33	37.47	19.79	2.54	0.01	0.01	4.44	8.28	276.39	0.56	23.93	sim	ent	0
Melia azedarach Linn. 	M.a.	-1.85	1.01	17.52	5.94	0.57	d	0.47	1.65	762.95	1816.8	28.64	0.49	30.56	61.49	51195.69	338.98	13.78	0.24	572.09	53.33	0.03	2.83	46.12	16.37	53.84	22.48	4.91	0.01	0	3.67	10.84	4074.55	0.58	113.78	pin	den	1
Meliosma flexuosa Blume	M.f.	-1.43	0.24	0.97	0.46	0.33	d	0.47	1.33	291.47	1043.8	19.07	0.34	15.67	42.17	6240.07	355.37	17.59	0.24	236.09	98.56	0.02	1.35	46.26	34.46	35.77	15.1	4.78	0.02	0.01	3.38	8.74	464.52	0.54	48.28	sim	den	0
Nyssa sinensis Oliver	N.s.	-3.54	1.73	1.95	0.88	0.45	d	0.51	1.05	776.72	1819.2	14.32	0.49	20.41	42.37	5866.24	467.21	13.08	0.2	344.34	67.5	0.02	1.31	45.52	35.24	38.44	12.98	7.28	0.01	0.01	4.87	8.68	391.06	0.51	27.27	sim	ent	0
"Phoebe bournei (Hemsl.) Yen C. Yang,"	P.b.	-1.59	0.98	0.26	0.06	0.8	e	0.46	1.99	511.29	1728	30.9	0.32	16.9	60.94	821.37	502.76	12.23	0.71	551.33	56.34	0.03	1.92	48.03	26	39.65	13.16	2.32	0.03	0.01	4.39	6.71	487.02	0.53	32.73	sim	ent	0
Quercus acutissima Carruthers	Q.a.	-3.39	3.6	2.42	0.8	1.45	d	0.75	2.08	923.18	2000.8	21.42	0.59	18.87	34.69	2930.25	511.44	11.57	0.46	1021.97	59.72	0.06	1.99	48.43	24.5	36.33	9.88	2.43	0.02	0.01	6.21	7.98	544.53	0.54	50.34	sim	den	0
Quercus fabri Hance	Q.f.	-5.14	0.47	3.15	1.04	1.07	d	0.67	1.84	738.82	1708.4	19.93	0.55	21.15	37.66	1912.07	595.59	12.1	0.56	1154.55	56.11	0.06	1.96	47.05	24.43	43.27	11.16	2.7	0.02	0.01	6.39	7.56	1135.91	0.46	65.51	sim	den	0
Quercus phillyreoides A. Gray	Q.p.	NA	NA	NA	NA	NA	e	0.69	2.07	568.09	1765	17.72	0.41	26.86	49.25	520.17	510.4	7.84	1.04	0	53.24	0.03	1.21	47.61	39.45	50.06	7.59	3.18	0.01	0.01	4.93	6.25	318.27	0.6	22.53	sim	den	0
Quercus serrata Murray	Q.s.	-2.7	1.38	2.87	0.98	0.82	d	0.69	2.49	461.64	1719.9	24.64	0.32	20.51	39.62	1972.78	584.64	12.78	0.49	1204.37	56.91	0.07	1.62	42.08	26.19	40.28	8.54	2.64	0.01	0.01	2.85	7.59	587.13	0.52	41.62	sim	den	0
Rhus chinensis Mill.	R.c.	-2.42	0.77	3.6	1.34	0.5	d	0.45	0.4	1063.4	2859.4	23.19	0.53	37.93	69.6	26235.35	427.67	9.12	0.25	205.41	38.32	0.01	1.76	49.05	28.04	48.35	13.47	6.52	0.02	0.01	3.77	10.17	1017.62	0.96	66.48	pin	den	0
Triadica cochinchinensis Loureiro	T.c.	-1.28	0.23	1.28	0.1	0.32	d	0.39	1.43	1221.82	2558.6	14.13	0.64	24.77	44.12	3018.95	405.25	14.38	0.27	433.38	54.14	0.02	1.87	45.79	24.79	42.57	9.49	5.05	0.02	0.01	4.01	8.01	471.16	0.41	55.9	pin	ent	1
Sapindus saponaria Linn.	S.s.	-3.57	3.43	1.76	0.89	1.38	d	0.73	1.75	757.74	2321.4	27.01	0.43	23.53	40.45	42231.36	391.43	12.31	0.3	417.96	64.33	0.03	1.89	46.19	25.39	46.9	15.23	7.47	0.03	0.01	4.65	10.65	NA	NA	NA	sim	ent	0
Triadica sebifera (L.) Small	T.s.	-4.32	1.51	11.01	5.84	0.62	d	0.5	1.1	883.73	2653	21.54	0.45	20.44	35.87	2108.5	403.53	13.25	0.32	326.94	55.44	0.02	2.09	43.87	21.4	46.89	9.56	6.82	0.02	0.01	3.96	7.65	1851.9	0.56	103.86	sim	ent	1
Schima superba Gardn. et Champ. 	Sch.s.	-5.65	2.19	1.47	0.62	2.03	e	0.56	1.12	730.67	2319.3	24.5	0.38	31.43	61.8	3230.61	399.92	11.26	0.5	440.61	68.56	0.03	1.36	48.01	36.41	33.09	15.8	4.48	0.01	0.01	4.62	8.08	480.41	0.56	29.74	sim	den	0
